# Supplementary material for: Ecology of sleeping: the microbial and arthropod associates of chimpanzee beds
Source: R Soc Open Sci. 2018 May 16;5(5):180382. doi: 10.1098/rsos.180382 (PMC5990838; doi:10.1098/rsos.180382)
Supplement: Table S2. Body associates. [file rsos180382supp3.xlsx]

## Sheet: Sheet1
Table S3. Chimpanzee body-associated bacterial taxa
Fecal	Oral
Ruminococcus	Enterobacter
Roseburia	Serratia
Oscillabacter	Escherichia
Anaerovorax	Citrobacter
Novosphingobium	Salmonella
Caprococcus	Klebsiella
Parabacteroides	Buttiauxella
Blautia	Kluyvera
Faecalibacterium	Providencia
Subdoligranulum	Bibersteinia
Anaerotruncus	Actinobacillus
Anaeroplasma	Haemophilus
Dorea	Pasteurella
Prevotella	Aggregatibacter
Oribacterium	Neisseria
Bulleidia	Streptococcus
Lachnospiraceae	Granulicatella
	Veillonella
Skin	Rothia
Corynebacterium	Actinomyces
Staphylococcaceae	Fusobacterium
Anaerococcus	Leptotrichia
Prevotella	Streptobacillus
Arthrobacter	Chryseobacterium
Sphingomonas	Capnocytophaga
Microbacteriaceae	Prevotella
Agrobacterium	Porphyromonas
Phycicoccus
M. adhaesivum
