# Supplementary material for: Ecology of sleeping: the microbial and arthropod associates of chimpanzee beds
Source: R Soc Open Sci. 2018 May 16;5(5):180382. doi: 10.1098/rsos.180382 (PMC5990838; doi:10.1098/rsos.180382)
Supplement: Table S3. PERMANOVA results. [file rsos180382supp4.xlsx]

## Sheet: Sheet1
(a) Diversity
	Full Model		Bed		Environment
All	R2	P	R2	P	R2	P
Bed vs. Environment	0.002	0.509	.	.	.	.
Season	0.432	0.001	0.543	0.001	0.321	0.001
Elevation	0.312	0.011	0.336	0.559	0.492	0.381
Tree Surface	0.004	0.402	0.001	0.825	0.011	0.407
Bed Age	.	.	0.004	0.625	.	.
(b) Community Composition
	Full Model		Bed		Environment
All	R2	P	R2	P	R2	P
Bed vs. Environment	0.026	0.001	.	.	.	.
Season	0.139	0.001	0.201	0.001	0.116	0.001
Elevation	0.463	0.001	0.638	0.002	0.666	0.001
Tree Surface	0.023	0.003	0.025	0.043	0.041	0.004
Bed Age	.	.	0.01	0.714	.	.
